# Supplementary material for: Concentration-Dependent Photoproduction of Singlet Oxygen by Common Photosensitizers
Source: Molecules. 2025 Mar 1;30(5):1130. doi: 10.3390/molecules30051130 (PMC11901654; doi:10.3390/molecules30051130)
Supplement: Supplementary file 1 [file molecules-30-01130-s001.zip]

Archive with 1 entries (1 files):
- molecules-3481528-supplementary.pdf
